# Supplementary material for: Conditional Variational AutoEncoder to Predict Suitable Conditions for Hydrogenation Reactions
Source: Molecules. 2025 Dec 24;31(1):75. doi: 10.3390/molecules31010075 (PMC12786955; doi:10.3390/molecules31010075)
Supplement: Supplementary file 1 [file molecules-31-00075-s001.zip]

Archive with 1 entries (1 files):
- molecules-3999607-supplementary.pdf
